# Supplementary material for: Behavioural Drivers of COVID-19 Vaccination and Antiviral Uptake in Australia: A Cross-Sectional Analysis Using the COM-B Framework
Source: Vaccines (Basel). 2026 May 31;14(6):495. doi: 10.3390/vaccines14060495 (PMC13308425; doi:10.3390/vaccines14060495)
Supplement: Supplementary file 1 [file vaccines-14-00495-s001.zip]

Archive with 1 entries (1 files):
- vaccines-4294772-supplementary.pdf
